# Supplementary material for: Microplastic Exposure Disrupts Energy Homeostasis and Welfare in Goldfish
Source: Animals (Basel). 2026 Apr 30;16(9):1381. doi: 10.3390/ani16091381 (PMC13162591; doi:10.3390/ani16091381)
Supplement: Supplementary file 1 [file animals-16-01381-s001.zip]

Archive with 1 entries (1 files):
- animals-4250486-supplementary.pdf
